# Supplementary material for: Integrated characterization of filler tobacco leaves: HS–SPME–GC–MS, E-nose, and microbiome analysis across different origins
Source: Bioresour Bioprocess. 2024 Jan 18;11(1):11. doi: 10.1186/s40643-024-00728-w (PMC10992047; doi:10.1186/s40643-024-00728-w)
Supplement: Supplementary file 1 — Additional file 1: Figure S1. FTLs sampling diagram, DHMS, DHRL, LCGM, PEJC, PENE, and YNYX respectively denote distinct geographical region names. Figure S2. Principal component analysis (PCA) based on chemical elements and chemical constituents of six regions of FTLs. Figure S3. The Linear Discriminant Analysis (LDA) plots of sensory evaluation of the six groups of FTLs. Figure S4. (A) The heatmap of volatile chemicals in the six groups fermented FTLs identified via HS–SPME–GC–MS detection. (B) Relative concentration of chemicals in the end of fermentation. (C) and (D) The Venn diagram of volatile chemicals in the six groups fermented FTLs. Figure S5. Venn plot of bacterial and fungal diversity at genera taxonomic level. Figure S6. The microbial NMDS2 (A, B) and NMDS3 (C, D) were linked to the geography longitude (A, C) and latitude (B, D). The lines represent the regression line fitted by the first-order polynomial. Table S1. Information of filler tobacco leaves (FTLs). Table S2. Analysis of free amino acids of the six groups FTLs. Table S3. Analysis of different species free amino acids in FTLs. Table S4. Analysis of chemical elements concentrations of the six groups FTLs. Table S5. Analysis of chemical constituents of the six groups FTLs. Table S6. Relative concentration of volatile chemicals in the six groups fermented FTLs identified via HS–SPME–GC–MS detection. Table S7. VIP values of volatile chemicals based on partial least squares-discrimination analysis model among six groups. Table S8. The numbers of microbes at phyla, class, family, genus and OTU level in six group fermented FTLs. Table S9. Alpha diversity indices of the microbial community in FTLs samples. [file 40643_2024_728_MOESM1_ESM.xlsx]

## Sheet: SI
Integrated Characterization of Filler Tobacco Leaves: HS-SPME-GC-MS, E-Nose, and Microbiome Analysis Across Different Origins
Mingzhu Zhang1#, Dongfeng Guo2*#, Haiqing Wang1, Guanglong Wu1, Naihong Ding2, Yaqi Shi2, Jinlong Zhou2, Eryong Zhao1, Xingjiang Li1*
1 Key Laboratory for Agricultural Products Processing, School of Food and Biological Engineering, Hefei University of Technology, Hefei, Anhui, China
2 China Tobacco Anhui Industrial Co., Ltd., Hefei, Anhui, China
*Corresponding author:
Xingjiang Li, Key Laboratory for Agricultural Products Processing, School of Food and Biological Engineering, Hefei University of Technology, Danxia Road 485#, Zip Code 230601, Hefei City, Anhui Province, China.
E-mail: lixingjiang@hfut.edu.cn
Dongfeng Guo, China Tobacco Anhui Industrial Co., Ltd., Huangshan Road 606#, Zip Code 230088, Hefei City, Anhui Province, China.
E-mail: gdf0221@163.com
# These authors contributed equally to this article and should be considered as co-first authors.

## Sheet: Figure S1
Fig. S1 FTLs sampling diagram, DHMS, DHRL, LCGM, PEJC, PENE, and YNYX respectively denote distinct geographical region names

## Sheet: Figure S2
Fig S2 Principal component analysis (PCA) based on chemical elements and chemical constituents of six regions of FTLs

## Sheet: Figure S3
Fig. S3 The Linear Discriminant Analysis (LDA) plots of sensory evaluation of the six groups of FTLs

## Sheet: Figure S4
Fig. S4 (A) The heatmap of volatile chemicals in the six groups fermented FTLs identified via HS-SPME-GC-MS detection. (B) Relative concentration of chemicals in the end of fermentation. (C) and (D) The Venn diagram of volatile chemicals in the six groups fermented FTLs

## Sheet: Figure S5
Fig. S5 Venn plot of bacterial and fungal diversity at genera taxonomic level

## Sheet: Figure S6
Fig. S6 The microbial NMDS2 (A, B) and NMDS3 (C, D) were linked to the geography longitude (A, C) and latitude (B, D). The lines represent the regression line fitted by the first-order polynomial.

## Sheet: Table S1
Table S1 Information of filler tobacco leaves (FTLs)
Sample	FTLs type	Plantation	Sampling size
DHMS	Cigar filler tobacco, upper part, small leaf, first grade, Fi-B-1-Bt-S	Mang City, Dehong Prefecture, Yunnan Province	3
DHMS	Cigar filler tobacco, upper part, small leaf, second grade, Fi-B-2-Bt-S	Mang City, Dehong Prefecture, Yunnan Province	3
DHMS	Cigar filler tobacco, middle part, large leaf, first grade, Fi-C-1-Bt-L	Mang City, Dehong Prefecture, Yunnan Province	3
DHMS	Cigar filler tobacco, middle part, large leaf, second grade, Fi-C-2-Bt-L	Mang City, Dehong Prefecture, Yunnan Province	3
DHMS	Cigar filler tobacco, lower part, medium leaf, third grade, Fi-X-3-Bt-M	Mang City, Dehong Prefecture, Yunnan Province	3
DHMS	Cigar filler tobacco, lower part, medium leaf, fourth grade, Fi-X-4-Bt-M	Mang City, Dehong Prefecture, Yunnan Province	3
Total			18
DHRL	Cigar filler tobacco, upper part, small leaf, first grade, Fi-B-1-Bt-S	Ruili City, Dehong Prefecture, Yunnan Province	3
DHRL	Cigar filler tobacco, upper part, small leaf, second grade, Fi-B-2-Bt-S	Ruili City, Dehong Prefecture, Yunnan Province	3
DHRL	Cigar filler tobacco, middle part, large leaf, first grade, Fi-C-1-Bt-L	Ruili City, Dehong Prefecture, Yunnan Province	3
DHRL	Cigar filler tobacco, middle part, large leaf, second grade, Fi-C-2-Bt-L	Ruili City, Dehong Prefecture, Yunnan Province	3
DHRL	Cigar filler tobacco, lower part, medium leaf, third grade, Fi-X-3-Bt-M	Ruili City, Dehong Prefecture, Yunnan Province	3
DHRL	Cigar filler tobacco, lower part, medium leaf, fourth grade, Fi-X-4-Bt-M	Ruili City, Dehong Prefecture, Yunnan Province	3
Total			18
LCGM	Cigar filler tobacco, upper part, small leaf, first grade, Fi-B-1-Bt-S	Dai-Va Autonomous County of Gengma, Lincang City, Yunnan Province	3
LCGM	Cigar filler tobacco, upper part, small leaf, second grade, Fi-B-2-Bt-S	Dai-Va Autonomous County of Gengma, Lincang City, Yunnan Province	3
LCGM	Cigar filler tobacco, middle part, large leaf, first grade, Fi-C-1-Bt-L	Dai-Va Autonomous County of Gengma, Lincang City, Yunnan Province	3
LCGM	Cigar filler tobacco, middle part, large leaf, second grade, Fi-C-2-Bt-L	Dai-Va Autonomous County of Gengma, Lincang City, Yunnan Province	3
LCGM	Cigar filler tobacco, lower part, medium leaf, third grade, Fi-X-3-Bt-M	Dai-Va Autonomous County of Gengma, Lincang City, Yunnan Province	3
LCGM	Cigar filler tobacco, lower part, medium leaf, fourth grade, Fi-X-4-Bt-M	Dai-Va Autonomous County of Gengma, Lincang City, Yunnan Province	3
Total			18
PEJC	Cigar filler tobacco, upper part, small leaf, first grade, Fi-B-1-Bt-S	Hani-Yi Autonomous Count of Jiangcheng, Pu’er City, Yunnan Province	3
PEJC	Cigar filler tobacco, upper part, small leaf, second grade, Fi-B-2-Bt-S	Hani-Yi Autonomous Count of Jiangcheng, Pu’er City, Yunnan Province	3
PEJC	Cigar filler tobacco, middle part, large leaf, first grade, Fi-C-1-Bt-L	Hani-Yi Autonomous Count of Jiangcheng, Pu’er City, Yunnan Province	3
PEJC	Cigar filler tobacco, middle part, large leaf, second grade, Fi-C-2-Bt-L	Hani-Yi Autonomous Count of Jiangcheng, Pu’er City, Yunnan Province	3
PEJC	Cigar filler tobacco, lower part, medium leaf, third grade, Fi-X-3-Bt-M	Hani-Yi Autonomous Count of Jiangcheng, Pu’er City, Yunnan Province	3
PEJC	Cigar filler tobacco, lower part, medium leaf, fourth grade, Fi-X-4-Bt-M	Hani-Yi Autonomous Count of Jiangcheng, Pu’er City, Yunnan Province	3
Total			18
PENE	Cigar filler tobacco, upper part, small leaf, first grade, Fi-B-1-Bt-S	Hani-Yi Autonomous Count of Ninger, Pu’er City, Yunnan Province	3
PENE	Cigar filler tobacco, upper part, small leaf, second grade, Fi-B-2-Bt-S	Hani-Yi Autonomous Count of Ninger, Pu’er City, Yunnan Province	3
PENE	Cigar filler tobacco, middle part, large leaf, first grade, Fi-C-1-Bt-L	Hani-Yi Autonomous Count of Ninger, Pu’er City, Yunnan Province	3
PENE	Cigar filler tobacco, middle part, large leaf, second grade, Fi-C-2-Bt-L	Hani-Yi Autonomous Count of Ninger, Pu’er City, Yunnan Province	3
PENE	Cigar filler tobacco, lower part, medium leaf, third grade, Fi-X-3-Bt-M	Hani-Yi Autonomous Count of Ninger, Pu’er City, Yunnan Province	3
PENE	Cigar filler tobacco, lower part, medium leaf, fourth grade, Fi-X-4-Bt-M	Hani-Yi Autonomous Count of Ninger, Pu’er City, Yunnan Province	3
Total			18
YNYX	Cigar filler tobacco, upper part, small leaf, first grade, Fi-B-1-Bt-S	Yuxi City, Yunnan Province	3
YNYX	Cigar filler tobacco, upper part, small leaf, second grade, Fi-B-2-Bt-S	Yuxi City, Yunnan Province	3
YNYX	Cigar filler tobacco, middle part, large leaf, first grade, Fi-C-1-Bt-L	Yuxi City, Yunnan Province	3
YNYX	Cigar filler tobacco, middle part, large leaf, second grade, Fi-C-2-Bt-L	Yuxi City, Yunnan Province	3
YNYX	Cigar filler tobacco, lower part, medium leaf, third grade, Fi-X-3-Bt-M	Yuxi City, Yunnan Province	3
YNYX	Cigar filler tobacco, lower part, medium leaf, fourth grade, Fi-X-4-Bt-M	Yuxi City, Yunnan Province	3
Total			18

## Sheet: Table S2
Table S2 Analysis of free amino acids of the six groups FTLs
FAAs (mg/g)	DHMS	DHRL	LCGM	PEJC	PENE	YNYX
Asp	4.18±0.77a	3.15±1.2a	3.04±0.97a	4.07±2.33a	3.08±1.17a	4.07±1.25a
Glu	0.47±0.23ab	0.4±0.13bc	0.18±0.08c	0.71±0.38a	0.33±0.25bc	0.53±0.12ab
Ser	0.09±0.07a	0.07±0.05a	0.66±1.46a	0.45±0.61a	0.07±0.11a	0.21±0.18a
Gly	0.04±0.01ab	0.03±0.02b	0.02±0.01b	0.06±0.03a	0.03±0.02b	0.04±0.01ab
Thr	0.03±0.02a	0.02±0.01a	0.03±0.04a	0.06±0.05a	0.03±0.03a	0.04±0.03a
Ala	0.06±0.05b	0.04±0.01b	0.04±0.02b	0.13±0.07b	0.04±0.04a	0.04±0.02b
Pro	0.24±0.27a	0.04±0.02a	0.25±0.48a	0.11±0.1a	0.06±0.04a	0.04±0.04a
Tyr	0.01±0.002a	0.01±0.01a	0.01±0.01a	0.01±0.01a	0±0.003a	0.01±0.002a
Val	0.11±0.05a	0.03±0.01b	0.03±0.01b	0.07±0.04a	0.04±0.03ab	0.04±0.01ab
Met	0.01±0.004a	0.01±0.003ab	0.003±0.002b	0.01±0.003ab	0.005±0.003ab	0.005±0.002ab
Ile	0.02±0.01a	0.01±0.005a	0.01±0.01a	0.02±0.01a	0.01±0.01a	0.01±0.003a
His	0.11±0.02ab	0.12±0.04a	0.05±0.04c	0.16±0.06a	0.07±0.04bc	0.13±0.04a
Arg	0.02±0.02a	0.02±0.005a	0.03±0.05a	0.06±0.06a	0.02±0.02a	0.03±0.02a
Leu	0.03±0.01a	0.01±0.004b	0.01±0.01b	0.02±0.01ab	0.01±0.01b	0.02±0.01b
Phe	0.07±0.02a	0.03±0.02a	0.06±0.05a	0.09±0.06a	0.04±0.03a	0.09±0.07a
Lys	0.05±0.03ab	0.04±0.01b	0.03±0.03b	0.1±0.07a	0.04±0.04b	0.05±0.02ab
Cys	0.01±0.001a	0.01±0.002a	0.03±0.05a	0.01±0.002a	0.01±0.003a	0.01±0.002a
Wilcox rank-sum test and Tukey test were used to analyze the differences and significant in free amino acids between six groups. Different lowercase letters denote statistical significance, where p<0.05.

## Sheet: Table S3
Table S3 Analysis of different species free amino acids in FTLs
Species	DHMS	DHRL	LCGM	PEJC	PENE	YNYX
Umami amino acids	4.65±0.90a	3.56±1.27a	3.22±1.03a	4.77±2.71a	3.41±1.42a	4.61±1.37a
Sweet amino acids	0.47±0.41a	0.20±0.06a	1.00±1.97a	0.82±0.78a	0.23±0.22a	0.36±0.22a
Bitter amino acids	0.43±0.16ab	0.28±0.07ab	0.22±0.19b	0.53±0.28a	0.24±0.19b	0.39±0.17ab
Salt amino acids	0.01±0.001a	0.01±0.002a	0.03±0.05a	0.01±0.002a	0.01±0.003a	0.01±0.002a
Wilcox rank-sum test and Tukey test were used to analyze the differences and significant in different species free amino acids between six groups. Different lowercase letters denote statistical significance, where p<0.05.

[truncated: 6 more sheets: Table S4, Table S5, Table S6, Table S7, Table S8, Table S9]
